# Supplementary material for: Innovative Computerized Dystrophin Quantification Method Based on Spectral Confocal Microscopy
Source: Int J Mol Sci. 2023 Mar 28;24(7):6358. doi: 10.3390/ijms24076358 (PMC10094132; doi:10.3390/ijms24076358)
Supplement: Supplementary file 1 [file ijms-24-06358-s001.zip]

Archive with 1 entries (1 files):
- ijms-2074659-supplementary.pdf
